# Supplementary material for: Evaluation of Colon-Specific Plasma Nanovesicles as New Markers of Colorectal Cancer
Source: Cancers (Basel). 2021 Aug 3;13(15):3905. doi: 10.3390/cancers13153905 (PMC8345452; doi:10.3390/cancers13153905)
Supplement: Supplementary file 1 [file cancers-13-03905-s001.zip]

Archive with 1 entries (1 files):
- cancers-1262047-supplementary.pdf
